# Supplementary material for: ChainAgile: A framework for the improvement of Scrum Agile distributed software development based on blockchain
Source: PLoS One. 2024 Mar 21;19(3):e0299324. doi: 10.1371/journal.pone.0299324 (PMC10956875; doi:10.1371/journal.pone.0299324)
Supplement: S1 Dataset — (CSV) [file pone.0299324.s001.csv]

Block	Latency	Size
1	14 ms	290 B
2	15 ms	462 B
3	145 ms	464 B
4	80 ms	464 B
5	37 ms	463 B
6	143 ms	464 B
7	84 ms	464 B
8	315 ms	464 B
9	72 ms	464 B
10	60 ms	465 B
11	44 ms	464 B
12	290 ms	465 B
13	407 ms	466 B
14	220 ms	465 B
15	455 ms	466 B
16	29 ms	464 B
17	82 ms	465 B
18	340 ms	466 B
19	172 ms	465 B
20	163 ms	465 B
21	283 ms	465 B
22	740 ms	466 B
23	450 ms	466 B
24	178 ms	465 B
25	539 ms	466 B
26	199 ms	465 B
27	70 ms	465 B
28	139 ms	465 B
29	134 ms	465 B
30	244 ms	465 B
31	285 ms	465 B
32	256 ms	465 B
33	240 ms	465 B
34	605 ms	466 B
35	41 ms	464 B
36	248 ms	465 B
37	104 ms	465 B
38	101 ms	465 B
39	368 ms	466 B
40	30 ms	464 B
41	157 ms	465 B
42	193 ms	465 B
43	261 ms	465 B
44	75 ms	465 B
45	38 ms	464 B
46	261 ms	465 B
47	649 ms	466 B
48	101 ms	465 B
49	163 ms	465 B
50	526 ms	466 B
51	844 ms	466 B
52	800 ms	466 B
53	599 ms	466 B
54	235 ms	465 B
55	184 ms	465 B
56	346 ms	465 B
57	441 ms	466 B
58	454 ms	466 B
59	14 ms	464 B
60	431 ms	466 B
61	132 ms	465 B
62	127 ms	465 B
63	420 ms	466 B
64	18 ms	464 B
65	499 ms	466 B
66	294 ms	465 B
67	295 ms	465 B
68	70 ms	465 B
69	568 ms	466 B
70	55 ms	465 B
71	33 ms	464 B
72	80 ms	465 B
73	73 ms	465 B
74	247 ms	465 B
75	462 ms	466 B
76	112 ms	465 B
77	70 ms	465 B
78	98 ms	465 B
79	26 ms	464 B
80	31 ms	464 B
81	97 ms	465 B
82	90 ms	465 B
83	1118 ms	466 B
84	349 ms	466 B
85	138 ms	465 B
86	45 ms	465 B
87	248 ms	465 B
88	104 ms	465 B
89	1044 ms	466 B
90	24 ms	464 B
91	213 ms	465 B
92	882 ms	466 B
93	43 ms	465 B
94	89 ms	465 B
95	300 ms	465 B
96	265 ms	465 B
97	174 ms	465 B
98	157 ms	465 B
99	225 ms	465 B
100	186 ms	466 B
101	122 ms	466 B
102	107 ms	466 B
103	77 ms	466 B
104	838 ms	467 B
105	75 ms	466 B
106	182 ms	466 B
107	115 ms	466 B
108	126 ms	466 B
109	142 ms	466 B
110	490 ms	467 B
111	72 ms	466 B
112	375 ms	467 B
113	123 ms	466 B
114	143 ms	466 B
115	83 ms	466 B
116	179 ms	466 B
117	122 ms	466 B
118	360 ms	467 B
119	115 ms	466 B
120	134 ms	466 B
121	423 ms	467 B
122	230 ms	466 B
123	122 ms	466 B
124	572 ms	467 B
125	67 ms	466 B
126	367 ms	467 B
127	57 ms	466 B
128	378 ms	467 B
129	193 ms	466 B
130	185 ms	466 B
131	96 ms	466 B
132	239 ms	466 B
133	73 ms	466 B
134	113 ms	466 B
135	519 ms	467 B
136	180 ms	466 B
137	229 ms	466 B
138	136 ms	466 B
139	70 ms	466 B
140	37 ms	465 B
141	403 ms	467 B
142	30 ms	465 B
143	92 ms	466 B
144	270 ms	466 B
145	185 ms	466 B
146	112 ms	466 B
147	591 ms	466 B
148	205 ms	466 B
149	168 ms	466 B
150	317 ms	467 B
151	27 ms	465 B
152	641 ms	467 B
153	531 ms	467 B
154	234 ms	466 B
155	174 ms	466 B
156	227 ms	466 B
157	37 ms	465 B
158	533 ms	467 B
159	588 ms	467 B
160	241 ms	466 B
161	62 ms	466 B
162	170 ms	466 B
163	155 ms	466 B
164	26 ms	465 B
165	183 ms	466 B
166	23 ms	465 B
167	22 ms	464 B
168	233 ms	466 B
169	391 ms	466 B
170	262 ms	466 B
171	151 ms	466 B
172	72 ms	466 B
173	478 ms	466 B
174	77 ms	466 B
175	66 ms	466 B
176	72 ms	466 B
177	243 ms	466 B
178	551 ms	467 B
179	100 ms	466 B
180	139 ms	466 B
181	369 ms	466 B
182	79 ms	466 B
183	195 ms	466 B
184	37 ms	465 B
185	551 ms	467 B
186	259 ms	466 B
187	104 ms	466 B
188	45 ms	465 B
189	408 ms	466 B
190	57 ms	466 B
191	23 ms	464 B
192	30 ms	465 B
193	475 ms	467 B
194	115 ms	466 B
195	133 ms	466 B
196	430 ms	466 B
197	655 ms	467 B
198	1017 ms	467 B
199	86 ms	466 B
200	112 ms	466 B
201	216 ms	466 B
202	160 ms	466 B
203	482 ms	467 B
204	263 ms	466 B
205	18 ms	465 B
206	466 ms	467 B
207	983 ms	467 B
208	69 ms	466 B
209	97 ms	466 B
210	176 ms	466 B
211	124 ms	466 B
212	431 ms	467 B
213	248 ms	466 B
214	30 ms	465 B
215	345 ms	466 B
216	296 ms	466 B
217	372 ms	466 B
218	698 ms	467 B
219	463 ms	467 B
220	209 ms	466 B
221	46 ms	465 B
222	166 ms	466 B
223	166 ms	466 B
224	40 ms	465 B
225	48 ms	465 B
226	127 ms	466 B
227	639 ms	467 B
228	103 ms	466 B
229	50 ms	465 B
230	104 ms	466 B
231	102 ms	466 B
232	303 ms	466 B
233	566 ms	467 B
234	128 ms	466 B
235	79 ms	466 B
236	126 ms	466 B
237	33 ms	465 B
238	53 ms	465 B
239	111 ms	466 B
240	116 ms	466 B
241	1268 ms	467 B
242	495 ms	467 B
243	164 ms	466 B
244	58 ms	466 B
245	400 ms	466 B
246	139 ms	466 B
247	1165 ms	467 B
248	47 ms	465 B
249	268 ms	466 B
250	1219 ms	467 B
251	57 ms	466 B
252	104 ms	466 B
253	387 ms	466 B
254	411 ms	466 B
255	241 ms	466 B
256	193 ms	466 B
257	294 ms	466 B
258	260 ms	466 B
259	167 ms	466 B
260	137 ms	466 B
261	76 ms	466 B
262	1031 ms	467 B
263	114 ms	466 B
264	249 ms	466 B
265	140 ms	466 B
266	192 ms	466 B
267	160 ms	466 B
268	651 ms	467 B
269	133 ms	466 B
270	454 ms	467 B
271	167 ms	466 B
272	155 ms	466 B
273	118 ms	466 B
274	221 ms	466 B
275	151 ms	466 B
276	457 ms	467 B
277	124 ms	466 B
278	168 ms	466 B
279	452 ms	467 B
280	350 ms	466 B
281	157 ms	466 B
282	710 ms	467 B
283	81 ms	466 B
284	545 ms	467 B
285	60 ms	466 B
286	387 ms	467 B
287	234 ms	466 B
288	262 ms	466 B
289	144 ms	466 B
290	279 ms	466 B
291	109 ms	466 B
292	174 ms	466 B
293	566 ms	467 B
294	209 ms	466 B
295	277 ms	466 B
296	145 ms	466 B
297	95 ms	466 B
298	72 ms	465 B
299	495 ms	467 B
300	37 ms	465 B
301	103 ms	466 B
302	330 ms	466 B
303	259 ms	466 B
304	146 ms	466 B
305	714 ms	467 B
306	220 ms	466 B
307	242 ms	466 B
308	449 ms	467 B
309	31 ms	465 B
310	761 ms	467 B
311	843 ms	467 B
312	259 ms	466 B
313	192 ms	466 B
314	316 ms	466 B
315	45 ms	465 B
316	646 ms	467 B
317	982 ms	467 B
318	341 ms	466 B
319	106 ms	466 B
320	225 ms	466 B
321	231 ms	466 B
322	36 ms	465 B
323	248 ms	466 B
324	33 ms	465 B
325	21 ms	464 B
326	166 ms	466 B
327	354 ms	466 B
328	254 ms	466 B
329	134 ms	466 B
330	73 ms	466 B
331	398 ms	466 B
332	104 ms	466 B
333	70 ms	466 B
334	97 ms	466 B
335	180 ms	466 B
336	540 ms	467 B
337	117 ms	466 B
338	145 ms	466 B
339	356 ms	466 B
340	69 ms	466 B
341	207 ms	466 B
342	29 ms	465 B
343	459 ms	467 B
344	224 ms	466 B
345	122 ms	466 B
346	60 ms	465 B
347	324 ms	466 B
348	84 ms	466 B
349	12 ms	464 B
350	25 ms	465 B
351	558 ms	467 B
352	122 ms	466 B
353	161 ms	466 B
354	363 ms	466 B
355	630 ms	467 B
356	871 ms	467 B
357	74 ms	466 B
358	119 ms	466 B
359	225 ms	466 B
360	143 ms	466 B
361	416 ms	467 B
362	178 ms	466 B
363	28 ms	465 B
364	397 ms	467 B
365	983 ms	467 B
366	62 ms	466 B
367	132 ms	466 B
368	105 ms	466 B
369	122 ms	466 B
370	423 ms	467 B
371	181 ms	466 B
372	29 ms	465 B
373	358 ms	466 B
374	290 ms	466 B
375	375 ms	466 B
376	795 ms	467 B
377	467 ms	467 B
378	175 ms	466 B
379	67 ms	465 B
380	252 ms	466 B
381	325 ms	466 B
382	33 ms	465 B
383	51 ms	465 B
384	86 ms	466 B
385	645 ms	467 B
386	70 ms	466 B
387	41 ms	465 B
388	116 ms	466 B
389	88 ms	466 B
390	295 ms	466 B
391	542 ms	467 B
392	148 ms	466 B
393	96 ms	466 B
394	142 ms	466 B
395	18 ms	465 B
396	37 ms	465 B
397	126 ms	466 B
398	115 ms	466 B
399	1359 ms	467 B
400	489 ms	467 B
401	173 ms	466 B
402	62 ms	466 B
403	329 ms	466 B
404	124 ms	466 B
405	1331 ms	467 B
406	49 ms	465 B
407	224 ms	466 B
408	1214 ms	467 B
409	51 ms	466 B
410	111 ms	466 B
411	415 ms	466 B
412	333 ms	466 B
413	200 ms	466 B
414	163 ms	466 B
415	314 ms	466 B
416	298 ms	466 B
417	150 ms	466 B
418	129 ms	466 B
419	82 ms	466 B
420	1308 ms	467 B
421	103 ms	466 B
422	238 ms	466 B
423	135 ms	466 B
424	181 ms	466 B
425	174 ms	466 B
426	565 ms	467 B
427	115 ms	466 B
428	507 ms	467 B
429	196 ms	466 B
430	135 ms	466 B
431	78 ms	466 B
432	244 ms	466 B
433	158 ms	466 B
434	512 ms	467 B
435	118 ms	466 B
436	143 ms	466 B
437	559 ms	467 B
438	383 ms	466 B
439	145 ms	466 B
440	606 ms	467 B
441	79 ms	466 B
442	675 ms	467 B
443	55 ms	466 B
444	415 ms	467 B
445	247 ms	466 B
446	253 ms	466 B
447	146 ms	466 B
448	261 ms	466 B
449	102 ms	466 B
450	172 ms	466 B
451	600 ms	467 B
452	215 ms	466 B
453	303 ms	466 B
454	124 ms	466 B
455	96 ms	466 B
456	50 ms	465 B
457	432 ms	467 B
458	28 ms	465 B
459	120 ms	466 B
460	331 ms	466 B
461	233 ms	466 B
462	151 ms	466 B
463	885 ms	467 B
464	231 ms	466 B
465	233 ms	466 B
466	417 ms	467 B
467	35 ms	465 B
468	795 ms	467 B
469	750 ms	467 B
470	285 ms	466 B
471	197 ms	466 B
472	305 ms	466 B
473	28 ms	465 B
474	744 ms	467 B
475	729 ms	467 B
476	325 ms	466 B
477	104 ms	466 B
478	299 ms	466 B
479	267 ms	466 B
480	34 ms	465 B
481	296 ms	466 B
482	33 ms	465 B
483	21 ms	464 B
484	220 ms	466 B
485	357 ms	466 B
486	220 ms	466 B
487	142 ms	466 B
488	74 ms	466 B
489	394 ms	466 B
490	85 ms	466 B
491	64 ms	466 B
492	85 ms	466 B
493	193 ms	466 B
494	646 ms	467 B
495	129 ms	466 B
496	117 ms	466 B
497	423 ms	466 B
498	66 ms	466 B
499	221 ms	466 B
500	31 ms	465 B
501	119 ms	466 B
502	225 ms	466 B
503	143 ms	466 B
504	416 ms	467 B
505	178 ms	466 B
506	28 ms	465 B
507	397 ms	467 B
508	983 ms	467 B
509	62 ms	466 B
510	132 ms	466 B
511	105 ms	466 B
512	122 ms	466 B
513	423 ms	467 B
514	181 ms	466 B
515	29 ms	465 B
516	358 ms	466 B
517	290 ms	466 B
518	375 ms	466 B
519	795 ms	467 B
520	467 ms	467 B
521	175 ms	466 B
522	67 ms	465 B
523	252 ms	466 B
524	325 ms	466 B
525	33 ms	465 B
526	51 ms	465 B
527	86 ms	466 B
528	645 ms	467 B
529	70 ms	466 B
530	41 ms	465 B
531	116 ms	466 B
532	88 ms	466 B
533	295 ms	466 B
534	542 ms	467 B
535	148 ms	466 B
536	96 ms	466 B
537	142 ms	466 B
538	18 ms	465 B
539	37 ms	465 B
540	126 ms	466 B
541	115 ms	466 B
542	1359 ms	467 B
543	160 ms	466 B
544	651 ms	467 B
545	133 ms	466 B
546	454 ms	467 B
547	167 ms	466 B
548	155 ms	466 B
549	118 ms	466 B
550	221 ms	466 B
551	151 ms	466 B
552	457 ms	467 B
553	124 ms	466 B
554	168 ms	466 B
555	452 ms	467 B
556	350 ms	466 B
557	157 ms	466 B
558	710 ms	467 B
559	81 ms	466 B
560	545 ms	467 B
561	60 ms	466 B
562	387 ms	467 B
563	234 ms	466 B
564	262 ms	466 B
565	144 ms	466 B
566	279 ms	466 B
567	109 ms	466 B
568	174 ms	466 B
569	566 ms	467 B
570	209 ms	466 B
571	277 ms	466 B
572	145 ms	466 B
573	95 ms	466 B
574	72 ms	465 B
575	495 ms	467 B
576	37 ms	465 B
577	103 ms	466 B
578	330 ms	466 B
579	259 ms	466 B
580	146 ms	466 B
581	714 ms	467 B
582	220 ms	466 B
583	242 ms	466 B
584	449 ms	467 B
585	31 ms	465 B
586	761 ms	467 B
587	843 ms	467 B
588	259 ms	466 B
589	192 ms	466 B
590	316 ms	466 B
591	45 ms	465 B
592	646 ms	467 B
593	982 ms	467 B
594	341 ms	466 B
595	106 ms	466 B
596	225 ms	466 B
597	231 ms	466 B
598	36 ms	465 B
599	248 ms	466 B
600	33 ms	465 B
601	21 ms	464 B
602	166 ms	466 B
603	354 ms	466 B
604	254 ms	466 B
605	134 ms	466 B
606	73 ms	466 B
607	398 ms	466 B
608	104 ms	466 B
609	70 ms	466 B
610	97 ms	466 B
611	180 ms	466 B
612	540 ms	467 B
613	117 ms	466 B
614	145 ms	466 B
615	356 ms	466 B
616	69 ms	466 B
617	207 ms	466 B
618	29 ms	465 B
619	459 ms	467 B
620	224 ms	466 B
621	122 ms	466 B
622	129 ms	466 B
623	117 ms	466 B
624	423 ms	466 B
625	66 ms	466 B
626	221 ms	466 B
627	31 ms	465 B
628	119 ms	466 B
629	225 ms	466 B
630	143 ms	466 B
631	416 ms	467 B
632	178 ms	466 B
633	28 ms	465 B
634	397 ms	467 B
635	983 ms	467 B
636	62 ms	466 B
637	132 ms	466 B
638	105 ms	466 B
639	122 ms	466 B
640	423 ms	467 B
641	181 ms	466 B
642	29 ms	465 B
643	358 ms	466 B
644	290 ms	466 B
645	375 ms	466 B
646	795 ms	467 B
647	467 ms	467 B
648	175 ms	466 B
649	67 ms	465 B
650	252 ms	466 B
651	325 ms	466 B
652	33 ms	465 B
653	51 ms	465 B
654	86 ms	466 B
655	645 ms	467 B
656	70 ms	466 B
657	41 ms	465 B
658	116 ms	466 B
659	88 ms	466 B
660	295 ms	466 B
661	542 ms	467 B
662	148 ms	466 B
663	96 ms	466 B
664	142 ms	466 B
665	18 ms	465 B
666	37 ms	465 B
667	126 ms	466 B
668	115 ms	466 B
669	1359 ms	467 B
670	160 ms	466 B
671	651 ms	467 B
672	133 ms	466 B
673	454 ms	467 B
674	167 ms	466 B
675	155 ms	466 B
676	118 ms	466 B
677	221 ms	466 B
678	151 ms	466 B
679	457 ms	467 B
680	124 ms	466 B
681	168 ms	466 B
682	452 ms	467 B
683	350 ms	466 B
684	157 ms	466 B
685	710 ms	467 B
686	81 ms	466 B
687	545 ms	467 B
688	60 ms	466 B
689	387 ms	467 B
690	234 ms	466 B
691	262 ms	466 B
692	144 ms	466 B
693	279 ms	466 B
694	109 ms	466 B
695	174 ms	466 B
696	566 ms	467 B
697	209 ms	466 B
698	277 ms	466 B
699	145 ms	466 B
700	95 ms	466 B
